# Supplementary material for: Evaluation of the Impact of Near-Infrared Multiwavelength Locked System Laser Therapy on Skin Microbiome in Atopic Dogs
Source: Animals (Basel). 2024 Mar 14;14(6):906. doi: 10.3390/ani14060906 (PMC10967621; doi:10.3390/ani14060906)
Supplement: Supplementary file 1 [file animals-14-00906-s001.zip]

Archive with 1 entries (1 files):
- animals-2880330-supplementary.pdf
